# Supplementary material for: Cardiovascular outcomes associated with SGLT-2 inhibitors versus other glucose-lowering drugs in patients with type 2 diabetes: A real-world systematic review and meta-analysis
Source: PLoS One. 2021 Feb 19;16(2):e0244689. doi: 10.1371/journal.pone.0244689 (PMC7895346; doi:10.1371/journal.pone.0244689)
Supplement: S1 Data — (XLSX) [file pone.0244689.s007.xlsx]

## Sheet: Data extraction table
Number	Author,Year of publication	Country or region	Study object	Age	Sex（F%）	Duration of disease /time to start therapy)	Complicated diseases/medications	Combined diseases%	Study type	Other	Follow-up period	Sample size		Intervention		Outcome					Literature quality assessment
												Experimental group	control group	Experimental group	control group	Outcome	Number of events(E.group)	Sample size(E.group)	Number of events(C.group)	Sample size(C.group)	Representativeness of the Exposed Cohort	Selection of the Non-Exposed Cohort	Ascertainment of Exposure	Demonstration That Outcome of Interest Was Not Present at Start of Study	Control for the most important confounders	Control for any confounding factors	Assessment of Outcome	Was Follow-Up Long Enough for Outcomes to Occur	Assessment of Outcome
1	Persson F 2017	Denmark, Norway and Sweden	T2DM	61±11/60±12	41/44.4	6.5±4.1/6.5±4.1 year	CV disease	23/22.7	observational study		3 year	10227	30681	Dapagliflozin	DPP-4 inhibitor	MACE (non-fatal MI /non-fatal stroke or CV mortality)	177	10227	695	30681	1	1	1	1	1	1	1	1	1
							Chronic kidney disease	2.1/2.0								HHF (hospitalization for heart failure)	95	10227	467	30681
							CV disease preventive drugs	85.1/84.9								ACM（all-cause mortality）	120	10227	644	30681
							Metformin	83.3/83.8								MACE+UA（unstable angina）	202	10227	779	30681
							Sulphonylurea	26.1/25.8								MACE+HHF+UA（unstable angina）	285	10227	1164	30681
							GLP-1RAs	7.8/7.5								AF (atrial fibrillation)	140	10227	469	30681
							Thiazolidinediones	1.4/1.4								severe hypoglycaemia	91	10227	300	30681
																(MI)Non-fatal myocardial infarction	87	10227	304	30681
																(STROKE)Non-fatal stroke	69	10227	270	30681
																CV mortality	38	10227	160	30681
																UA（unstable angina）	37	10227	107	30681
2	Tuolis KA 2017	Birmingham, United Kingdom	T2DM	58±10 /58±10	41.4/51.4	9.8±6/8.5±5.5	lipid-lowering medications	88.4/84.7	retrospective, open-cohort study		9.3±6.5/8.9±6.3 months	4444	17680	Dapagliflozin	oGLD	all					1	1	1	2	1	2	4	2	4
							Insulin	29.8/20.6								ACM（all-cause mortality）	29	4444	226	17680
																Low-risk population （without cardiovascular disease）		3656		14118
																ACM（all-cause mortality）	15	3656	128	14118
																CVD((MI,and ischemic heartdisease,stroke orTIA,and heart failure or leftventricular dysfunction))	38	3656	141	14118
delete	Kim YG 2018	Korean	T2DM	53±12/53±12	45.41/45.25	2014-01-01	Metformin	81.18/80.88	nationwide retrospective observational study		3years	59479	1044194	SGLT-2i	DPP4	HHF	408	59479	617	59479
							Sulfonylurea	36.77/37.29								with cardiovascular disease
							Thiazolidinediones	9.11/9.74								HHF	196	11188	296	11188
							Alpha‑glucosidase inhibitor	4.71/4.86								without cardiovascular disease
							Meglitinide	0.73/0.81								HHF	217	48290	285	48290
							Insulin	13.84/14.45
							Loop diuretics	3.79/3.83
							Thiazide	14.68/14.68
							Aldosterone antagonist	1.92/2.01
							Potassium sparing diuretics	0.06/0.05
							Calcium channel blocker	29.74/29.7
							ACEI	2.95/3.06
							ARB	47.62/47.68
							Beta blocker	9.65/9.92
							Alpha blocker	0.67/0.71
3	Cahn A 2018	Israel	T2DM	62±9/64±12	38.3/43.0	2015.4.1-2017.6.30	Cardiovascular disease	33.4/27.5	non-interventional, retrospective cohort study		24weeks	6418	5604	sglt2-i	dpp-4i	eGFR outcomes					1	1	1	1	1	1	1	1	1
							Congestive heart failure	3.8/5.4								≥30% reduction in eGFR	76	6418	89	5604
							Ischaemic heart disease	27.3/20.6								≥40% reduction in eGFR	12	6418	25	5604
							Cerebrovascular disease	4.5/4.5								≥30% reduction in eGFR to sustained confirmed eGFR <60 after maximum of 90 days	9	6418	10	5604
							Peripheral vascular disease	4.8/4.5								CKD category deterioration	957	6418	723	5604
							Hypertension	70.2/67.1								Doubling serum creatinine	2	6418	7	5604
							Dyslipidaemia	22.1/22.0								Clinical outcomes
							Retinopathy	11.7/6.5								Hospitalization with AKI/initiating dialysis/sustained eGFR of <15	23	6418	78	5604
							GLP-1 RA	28.2/2.3								hospitalization with AKI	23	6418	76	5604
							Insulin	41.5/14.2								all-cause mortality	11	6418	32	5604
							ACE inhibitors	40.5/33.2								hospitalization for any cause	388	6418	511	5604
							ARB	37.3/30.5
							ACE inhibitors/ARB	74.4/60.6
							Thiazides	6.1/5.9
							Loop diuretic	4.7/7.9
							Any diuretic	10.5/13.5
							Aldosterone antagonists	4.4/4.2
						Years in diabetes registry	≤2	222/1064
							2-10	1990/2352
							>10	4206/2188
4	Kosiborod M 2018	South Korea, Japan, Singapore, Israel, Australia, and Canada	T2DM	57±12/57±13	55/54.5	2013.12	Myocardial infarction	3.4/3.4	COHORT		374/392d	235064	235064	SGLT-2i	oGLD	ACM（all-cause mortality）	1930	235064	3286	235064	1	1	1	2	1	1	2	2	4
							Unstable angina	12480/12235								HHF	2646	235064	3351	235064
							Heart failure	15151/14741								COMPOSITE OUTCOME OF HHF OR DEATH	4118	235064	5670	235064
							Atrial ﬁbrillation	6026/5843								MI	973	235064	1276	235064
							Stroke	20983/20153								STROKE	2791	235064	3548	235064
							PAD	2446/2384
							Microvascular disease	116370/114630							South Korea	ACM（all-cause mortality）	1386	168322	2059	168322
							CKD	4211/4021								HHF	2310	168322	2839	168322
							Frailty	14758/14912								COMPOSITE OUTCOME OF HHF OR DEATH	3451	168322	4539	168322
							Metformin	173783/175266								MI	821	168322	1080	168322
							Sulphonylurea	121209/119466								STROKE	2608	168322	3364	168322
							DPP-4 inhibitors	130674/129096							Japan	ACM（all-cause mortality）	200	33890	357	33890
							Thiazolidinedione	30503/29573								HHF	242	33890	323	33890
							GLP-1 receptor agonist	6163/6022								COMPOSITE OUTCOME OF HHF OR DEATH	419	33890	642	33890
							Insulin	46486/44480								MI	39	33890	52	33890
							Antihypertensive therapy	147166/145014								STROKE	108	33890	164	33890
							Loop diuretics	16451/16100							Singapore	ACM（all-cause mortality）	14	1363	22	1363
							Low-ceiling diuretics	17608/17173								HHF	24		43
							ACE inhibitors	20199/20062								COMPOSITE OUTCOME OF HHF OR DEATH	33		60
							ARBs	109620/109327								MI	29		41
							Statin therapy	153694/153466								STROKE	8		26
							Beta-blockers	44786/43947
							Aldosterone antagonists	6719/6548
5	Birkeland KI 2017	Denmark, Norway, and Sweden	T2DM	61±11/61±12	40.6/39.5	7.3±4.1/7.6±4.1	Cardiovascular disease	24.9%/24.8%	a multinational observational analysis		0.9±4.1years	22830	68490	SGLT2 inhibitors	oGLD	Cardiovascular mortality	56	22830	340	68490	1	1	1	1	1	1	2	2	4
							Chronic kidney disease	1.2%/1.1%								MACE	339	22830	1349	68490
							Microvascular complications	24.7%/24.4%								MI (Non-fatal myocardial infarction)	161	22830	574	68490
							Cancer	6.5%/6.2								STROKE (Non-fatal stroke)	144	22830	514	68490
							Metformin	74.2%/77.4%								HHF	224	22830	984	68490
							Sulfonylureas	26.5%/27.2%								ACM	289	22830	1768	68490
							DPP4 inhibitors	19.3%/18.3%								AF	328	22830	1063	68490
							GLP-1 receptor agonists	17.0%/14.8%								Severe hypoglycaemia	181	22830	736	68490
							Thiazolidinediones	1.5%/1.4%
							Insulin	29.9%/30.1%
							Low-dose aspirin	36.1%/36.3%
							Statins	67.4%/68.3%
							Antihypertensive drugs	76.0%/75.7%
							High-ceiling diuretics	14.0%/13.6%
							Aldosterone antagonists	4.8%/4.7%
							Warfarin	5.1%/5.1%
							P2Y12 receptor antagonists	5.0%/5.0%
6	Udell JA 2018	US	type 2 diabetes	66±9/66±10	43.3/44.9	5.6±2/5.7±2	Atrial fibrillation	9.1/9.4	Population-Based Cohort Study		1.6y	12629	12629	SGLT2	non-SGLT2	composite of ACM and HHF	363	12629	626	12629	1	1	2	1	1	1	2	2	4
							AIDS/HIV	0/0.1								ACM( all-cause mortality )	272	12629	475	12629
							Cardiomyopathy	4.1/4.2								HHF	108	12629	188	12629
							Cerebrovascular disease	14.5/14.9								MACE	483	12629	714	12629
							Congestive heart failure	10.6/10.6								nonfatal stroke	108	12629	125	12629
							Chronic obstructive pulmonary disease	21.6/22.8								nonfatal MI	121	12629	148	12629
							Dementia	0.9/1.6								composite of MACE and HHF	567	12629	845	12629
							Diabetes mellitus with chronic complication	32.2/31.0								BKA(atraumatic below-knee lower extremity amputation)	35	12629	18	12629
							Hemiplegia/paraplegia	0.5/0.7
							Hepatic disease	8.0/7.7
							Hyperlipidemia	75.8/75.6
							Hypertension	86.5/85.8
							Ischemic stroke	3.6/4.0
							Malignancy	9.3/9.7
							Mild liver disease	8.0/7.7
							Moderate/severe liver disease	0.4/0.5
							MI	5.8/5.7
							Peptic ulcer disease	1.0/1.0
							Peripheral vascular disease	16.3/15.4
							Renal disease	11.1/12.3
							Rheumatic disease	2.6/2.9
							Metastatic solid tumor	0.6/0.7
							Transient ischemic attack	3.1/3.0
							Venous thromboembolism	2.5/2.7
							ACE	41.6/41.3
							ARB	37.1/36.4
							ACE and/or ARB	74.7/74.2
							Antiarrhythmics	2.2/2.4
							β-Blockers	49.5/49.5
							Calcium channel blockers	5.7/5.9
							digpxin	2.8/2.5
							nohloop diuretics	18.8/18.9
							loop diuretics	16.9/177.0
							statins or ezetimibe	82.0/81.5
							NASAIDS	46.5/46.5
							anticoagutants	9.6/9.3
							Insulin	22.9/16.6
							Metformin	78.5/83.0
							Sulfonylurea	45.1/44.4
							Thiazolidinediones	11.5/12.6
							GLP-1 receptor agonists	19.5/8.1
							DPP-4 inhibitors	58.4/30.1
							Metformin plus 1+ AHAs	70.1/59.2
7	Dawwas GK 2018	u's	type 2 diabetes	54±12/54±10	47.7/47.6	2013	Asthma	6.0/6.0	A retrospective cohort analysis		12months	62767	62767	SGLT2 inhibitors	Sulfonylureas	Composite of CVD (non-fatal MI and stroke)	569	62767	1272	62767	1	1	2	1	1	1	2	2	4
							COPD	3.6/3.4								MI	341	62767	499	62767
							CKD	3.5/3.3								Stroke	381	62767	571	62767
							Ischaemic heart disease	11.9/11.2								Heart failure	368	62767	767	62767
							Depression	4.2/4.2								Lower extremity amputation	92	59385	158	59385
							Hypoglycaemia	4.3/4.3
							Hyperlipidaemia	65.9/65.6
							Cancer	6.8/6.6
							Hypertension	67.3/67
							Insulin	23.5/22.1
							Metformin	57.8/58.8
							TZDs	6.4/6.4
							α-Glucosidase inhibitor	0.4/0.4
							GLP-1	13.9/12.5
							Meglitinides	1.7/1.6
							ACE	32.8/32.8
							Aldosterone receptor antagonists	2.4/2.4
							α-Blocker	5.0/5.0
							Angiotensin-receptor blocker	16.5/16.5
							β-Blocker	22.6/22.6
							Calcium-channel blocker	15.8/16
							Loop diuretic	7.9/7.6
							Potassium-sparing diuretic	2.5/2.5
							Thiazide	1.7/1.7
							Vasodilator	0.84/0.84
							Asthma	5.8/6.0				66633	66633	SGLT2 inhibitors	DPP4 inhibitors	Composite of CVD (MI and stroke)	660	66 633	1519	66 633
							COPD	3.8/3.5								MI	313	66 633	407	66 633
							CKD	3.9/3.2								Stroke	379	66 633	542	66 633
							Ischaemic heart disease	12.6/11.6								Heart failure	360	66 633	649	66 633
							Depression	4.0/4.0								Lower extremity amputation	120	65847	171	65847
							Hypoglycaemia	4.5/4.3
							Hyperlipidaemia	66.5/66.4
							Cancer	6.9/6.1
							Hypertension	68.5/67.9
							Insulin	22.2/20.8
							Metformin	59.8/62
							TZDs	7.4/7.4
							α-Glucosidase inhibitor	0.4/0.5
							GLP-1	10.4/8.6
							Meglitinides	1.5/1.4
							ACE	37.7/35.1
							Aldosterone receptor antagonists	2.4/2.3
							α-Blocker	5.3/5.2
							Angiotensin-receptor blocker	16.5/16.4
							β-Blocker	23.9/23.5
							Calcium-channel blocker	16.8/16.8
							Loop diuretic	8.2/7.9
							Potassium-sparing diuretic	2.6/2.4
							Thiazide	1.6/1.6
							Vasodilator	0.9/0.9
8	Kosiborod M 2017	United States,Germany, Sweden, Norway, Denmark, and the United Kingdom	Type 2 diabetes mellitus newly started on either SGLT-2i or other glucose-lowering drugs	57±10/57±11	44.3/44.5	2012.11	Established cardiovascular disease	13.0/13.1	cohort analysis		4 years	154528	154528	SGLT-2 Inhibitor	other glucose-lowering drugs	Hospitalization for heart failure	367	154528	594	154528
							Acute myocardial infarction	2.5/2.5								All-cause death	412	107811	922	107811
							Unstable angina	1.6/1.7								Hospitalization for heart failure and all-cause death	667	107811	1316	107811
							Heart failure	3.1/3/1
							Atrial fibrillation	3.6/3.7		US Truven MarketScan		116899	116899	SGLT-2 Inhibitor	oGLD
							Stroke	4.1/4.1
							Peripheral arterial disease	3.4/3.4
							Microvascular disease	27.3/27.3		Norway national registers		12525	12525	SGLT-2 Inhibitor	oGLD
							Chronic kidney disease	2.5/2.7
							Frailty(yes)(In the United Kingdom Clinical Practice Research Datalink/The Health Improvement Network, frailty is defined as ≥1 hospitalization within 1 year before or on index date, and in other databases it is defined as ≥1 hospital stay of ≥3 days within 1 year before the index date.)	7.8/8.2
										Denmark national registers		9234	9234	SGLT-2 Inhibitor	oGLD
							Metformin	78.6/79.9
							Sulfonylurea	38.4/38.7
							Dipeptidyl peptidase-4 inhibitor	33.3/32.4		Sweden national registers		9189	9189	SGLT-2 Inhibitor	oGLD
							Thiazolidinedione	8.8/8.4
							Glucagon-like peptide-1 receptor agonist	20.3/17.5
							Insulin	29.5/29.2		UK CPRD/THIN		5231	5231	SGLT-2 Inhibitor	oGLD
							Antihypertensive therapy(angiotensin-converting enzyme inhibitors, angiotensin receptor blockers, Ca2+ channel blockers, β-blockers, and thiazides.)	80.0/80.0
							Loop diuretics	9.2/9.3		Germany DPV		1450	1450	SGLT-2 Inhibitor	oGLD
							Thiazides	27.5/27.5
							Angiotensin-converting enzyme inhibitors	43.2/43.4
							Angiotensin receptor blockers	31.5/31.4
							Statin therapy	67.3/67.4
9	Cavender MA 2018	United States, United Kingdom, Sweden, Norway, and Denmark	type 2 diabetes				WITH cvd at baseline		a multinational, observational study		387/393	153078	153078
				63±10/64±10	35.9/36.6	8.7±4.4/9.1±4.5 yrs	History of CV disease	100/100	multinational,observational study			19529	19764	SGLT-2i	other GLD	death		285	19529	594	19764	1	2	1	1	1	4	2	4
							Microvascular disease	44.4/43.3								heart failture		399	19529	548	19764
							CKD	5.0/4.6								heart failture or death		546	19529	953	19764
							Frailty	26.3/27.4
							Metformin75.2/79.6
							Sulfonylurea	38.0/39.6
							DPP-4i	31.8/32.5
							Thiazolidinedione	6.7/6.6
							GLP-1 RA	21.8/19.6
							Insulin	39.4/38.7
							Antihypertensive therapy	91.9/92.5
							Loop diuretics	26.1/26.7
							Thiazides	23.8/23.9
							b-blockers	51.5/51.3
							Calcium-channel blockers	32.8/33.6
							Aldosterone antagonists	8.4/9.1
							ACE inhibitors	46.7/47.3
							ARBs	38.2/38.8
							Statin therapy	81.2/82.0
							WITHout cvd at baseline							WITHout cvd at baseline
							History of CV disease	0/0				133549	133314	SGLT-2i	other GLD	death		418	133549	794	133314
							Microvascular disease	24.6/24.7								heart failture		157	133549	262	133314
							CKD	2.1/2.2								heart failture or death		476	133549	893	133314
							Frailty	5.3/5.3
							Metformin	79.2/80.0
							Sulfonylurea	38.8/38.9
							DPP-4i	33.5/32.4
							Thiazolidinedione	9.2/8.8
							GLP-1 RA	20.1/17.3
							Insulin	27.8/27.6
							Antihypertensive therapy	78.5/78.3
							Loop diuretics	6.8/6.7
							Thiazides	28.0/28.8
							b-blockers	21.7/21.8
							Calcium-channel blockers	22.1/22.1/
							Aldosterone antagonists	2.1/2.0
							ACE inhibitors	42.9/43.0
							ARBs	30.7/30.4
							Statin therapy	65.6/65.5
10	Nyström T 2017	Sweden	type 2 diabetes	65±12/65±14	41/41	5.0±3.2/5.0±3.2	Antihypertensive	76/74	present observational study		1.51 years/1.53 years	2047	4094	dapagliflozin	insulin						1	1	2	1	1	1	4	2	4
							Statins	60/61								ACM	22	2047	106	4094
							Low dose aspirin	33/33								fatal and non-fatal CVD	18	2047	79	4094
							β-blockers	42/43								severe hypoglycaemia	1	2047	5	4094
							Metformin	82/82
							Sulphonylurea	31/32
							DPP-4 inhibitor	6/6
							GLP-1 receptor agonist	5/5
							Metiglinides	4/4
11	Pasternak B 2019	Denmark, Norway, and Sweden	T2DM	35-84(61±10)	40/40		Acute coronary syndrome	7/8	cohort study		3	20983	20983	SGLT2 inhibitors	DPP4 inhibitors	MACE	467	20983	662	20983
							Other ischaemic heart disease	17/17								HF	130	20983	265	20983
							Heart failure/cardiomyopathy	6/6								MI	259	20983	349	20983
							Stroke	4/4								Stroke	169	20983	238	20983
							Metformin	79/79								Cardiovascular death	100	20983	163	20983
							Sulphonylureas	21/21								ACM	282	20983	494	20983
							Insulin	32/32
							GLP1 receptor agonists	10/10
							No diabetes drug	8/8
12	Patorno E 2018	US	T2DM	57±11/57±11	44.9/45						0.6±0.5/0.6±0.5	17667	17667	DPP-4i	canagliﬂozin	HHF	91	17667	124	17667
																composite cardiovascular endpoint(AMI /STROKE)	101	17667	108	17667
																ACM	7	17667	10	17667
																Coronary revascularization	90	17667	80	17667
																UA	27	17667	23	17667
																Stroke	42	17667	50	17667
																MI	60	17667	63	17667
				57±11/57±11	47.3/47.2						0.6±0.5/0.6±0.5	20539	20539	GLP-1RA	canagliﬂozin	HHF	94	20539	148	20539
																composite cardiovascular endpoint(AMI /STROKE)	111	20539	102	20539
																ACM	9	20539	11	20539
																Coronary revascularization	107	20539	101	20539
																UA	31	20539	40	20539
																Stroke	43	20539	38	20539
																MI	69	20539	64	20539
				56±11/56±11	45/45.2						0.6±0.5/0.6±0.5	17354	17354	sulfonylureas	canagliﬂozin	HHF	77	17354	154	17354
																composite cardiovascular endpoint(AMI /STROKE)	93	17354	110	17354
																ACM	8	17354	6	17354
																Coronary revascularization	81	17354	78	17354
																UA	20	17354	28	17354
																Stroke	41	17354	48	17354
																MI	53	17354	63	17354
13	Ryan PB 2018	US	T2DM						OBSERVE study		2013.04-2017.03	111332	445367	Canagliflozin	all non-SGLT2i	HHF	810	111332	7081	445367
												120881	319976	Canagliflozin	select non-SGLT2i		914	120881	5364	319976
												79626	350750	Other SGLT2i（empagliflozin or dapagliflozin）	all non-SGLT2i		321	79626	4518	350750
												111332	445367	Canagliflozin	all non-SGLT2i	BKLE amputation	295	111332	1308	445367
												120881	319976	Canagliflozin	select non-SGLT2i		349	120881	996	319976
												78248	324755	Other SGLT2i（empagliflozin or dapagliflozin）	all non-SGLT2i		150	78248	829	324755
11delet	ANNA NORHAMMAR,2017	Norway and Sweden	T2DM	61/61	41/41	2013	CVD	21/21	nationwide registries		0.98 years	8582	25746	dapagliflozin	DPP-4i	Hospitalization for kidney disease	52	8582	417	25746
							microvascular disease	19/19								Hospitalization for heart failure	77	8582	375	25746
							kidney disease	1/1								All cause death	106	8582	468	25746
14	Norhammar A 2017	Norway and Sweden	T2DM	61/61	40/40	2013	CV disease	21/21	nationwide mandatory registries		0.98 years	8582	25746	dapagliflozin	DPP-4i	Hospitalization for heart failure	77	8582	375	25746
							microvascular disease	19/19								Major adverse cardiovascular event	83	8582	372	25746
							MI	7/7								All cause death	106	8582	468	25746
							stroke	6/6
							heart failure	5/5
							kidney disease	1/1
							GLD	88/88
							CV preventive drugs	84/84
